# Supplementary material for: KW-2449 and VPA exert therapeutic effects on human neurons and cerebral organoids derived from MECP2-null hESCs
Source: Stem Cell Res Ther. 2022 Dec 27;13:534. doi: 10.1186/s13287-022-03216-0 (PMC9795779; doi:10.1186/s13287-022-03216-0)
Supplement: Supplementary file 3 — Additional file 3. Examining the potential off-target sites in hESCs. [file 13287_2022_3216_MOESM3_ESM.xlsx]

## Sheet: Table S1
Table S1. Examining the potential off-target sites in hESCs
	Sequence	Score	Mismatches	Gene	Locus	Mutated hESC lines
Target site 1	TGGTGATCAAACGCCCCGGC AGG
Potential off target site		0.061002	TGGTGAGCACACGCCCTGTC TGG	PRPF19	chr11:60666361-60666383	0
Target site 2	ACCGCGGGCTGAGTCTTAGC TGG
Potential off target site		0.37455	CCCGCAGGGTGAGTCTCAGC CGG	FAM171A2	chr17:42440950-42440972	0
Potential off target site		0.066253	GGGGCGGGCTGAGTCTTCGC TGG	AUTS2	chr7:70229757-70229779	0
Potential off target site		0.030303	CCCTGGGTCTGAGTCTTAGC CAG	SMG7	chr1:183502911-183502933	0
Potential off target site		0.009549	ACTGGGGTCCGAGTCTTAGC AGA	DHX38	chr16:72137761-72137783	0
